# Supplementary material for: Long-Term Stability of TiS2–Alkylamine Hybrid Materials
Source: Materials (Basel). 2022 Nov 22;15(23):8297. doi: 10.3390/ma15238297 (PMC9736076; doi:10.3390/ma15238297)
Supplement: Supplementary file 1 [file materials-15-08297-s001.zip]

Archive with 1 entries (1 files):
- materials-2019064-supplementary.pdf
